# Supplementary material for: The Hitchhiker’s Guide to Untargeted Lipidomics Analysis: Practical Guidelines
Source: Metabolites. 2021 Oct 20;11(11):713. doi: 10.3390/metabo11110713 (PMC8624948; doi:10.3390/metabo11110713)
Supplement: Supplementary file 1 [file metabolites-11-00713-s001.zip]

Archive with 1 entries (1 files):
- metabolites-1393960-supplementary.pdf
